# Supplementary material for: Metal Oxide Nanocatalysts for the Electrochemical Detection of Propofol
Source: Micromachines (Basel). 2025 Jan 22;16(2):120. doi: 10.3390/mi16020120 (PMC11857172; doi:10.3390/mi16020120)
Supplement: Supplementary file 1 [file micromachines-16-00120-s001.zip]

Archive with 1 entries (1 files):
- micromachines-3369491-supplementary.pdf
